# Supplementary material for: Macroalga-Derived Alginate Oligosaccharide Alters Intestinal Bacteria of Atlantic Salmon
Source: Front Microbiol. 2019 Sep 13;10:2037. doi: 10.3389/fmicb.2019.02037 (PMC6753961; doi:10.3389/fmicb.2019.02037)
Supplement: TABLE S1 — Contingency table for the OTU counts in the content and mucus. [file Data_sheet_2.XLSX]

## Sheet: Content_phylum
Macroalga-derived alginate oligosaccharide alters intestinal bacteria of Atlantic salmon
Shruti Gupta1, Jep Lokesh1, Yousri Abdelhafiz1, Prabhugouda Siriyappagouder1, Ronan Pierre2, Mette Sørensen1, Jorge M.O. Fernandes1, Viswanath Kiron1*
1Faculty of Biosciences and Aquaculture, Nord University, Bodø, Norway
2CEVA (Centre d’Etude et de Valorisation des Algues), Pleubian, France
Running title: Alginate oligosaccharide-induced shift in the intestinal microbiota of salmon
*Correspondence to Viswanath Kiron, Nord University, 8049 Bodø, Norway.
Tel. +47 755 17399; Email: kiron.viswanath@nord.no
Keywords: Salmo salar, Laminaria, gut bacteria, feed additive, microbiota, amplicon sequencing
Supplementary table 1. Contingency table for the OTU counts in the content (Phylum-level).
	Proteobacteria	Bacteroidetes	Tenericutes	Firmicutes	Spirochaetes
CDC	3859	2562	2256	1155	558
LDC	4462	1652	1333	209	2811
HDC	3706	458	2568	53	3776
P-values:
Proteobacteria
	HDC	CDC
CDC	0.079	ꟷ
LDC	< 2e-16	5.7e-11
Bacteroidetes
	HDC	LDC
LDC	< 2e-16	ꟷ
CDC	< 2e-16	< 2e-16
Tenericutes
	LDC	CDC
CDC	< 2e-16	ꟷ
HDC	< 2e-16	7.1e-06
Firmicutes
	HDC	LDC
LDC	< 2e-16	ꟷ
CDC	< 2e-16	< 2e-16
Spirochaetes
	CDC	LDC
LDC	< 2e-16	ꟷ
HDC	< 2e-16	< 2e-16

## Sheet: Content_genus
Macroalga-derived alginate oligosaccharide alters intestinal bacteria of Atlantic salmon
Shruti Gupta1, Jep Lokesh1, Yousri Abdelhafiz1, Prabhugouda Siriyappagouder1, Ronan Pierre2, Mette Sørensen1, Jorge M.O. Fernandes1, Viswanath Kiron1*
1Faculty of Biosciences and Aquaculture, Nord University, Bodø, Norway
2CEVA (Centre d’Etude et de Valorisation des Algues), Pleubian, France
Running title: Alginate oligosaccharide-induced shift in the intestinal microbiota of salmon
*Correspondence to Viswanath Kiron, Nord University, 8049 Bodø, Norway.
Tel. +47 755 17399; Email: kiron.viswanath@nord.no
Keywords: Salmo salar, Laminaria, gut bacteria, feed additive, microbiota, amplicon sequencing
Supplementary table 1. Contingency table for the OTU counts in the content (Genus-level).
	Brevinema	Photobacterium	Aliivibrio	Weissella	Sneathiella	Polaribacter	Lewinella	Dokdonia	Kordia	Marinobacter	Aquabacterium	Bradyrhizobium	Methylobacterium	Phyllobacterium	Ralstonia	Novosphingobium
CDC	558	535	22	503	332	336	467	139	156	183	8	19	42	10	11	4
LDC	2810	2180	74	1	218	228	247	105	44	90	9	20	40	6	14	3
HDC	3774	2709	222	1	73	79	67	37	15	20	6	17	31	5	9	2
P-values:
Brevinema
	CDC	LDC
LDC	< 2e-16	ꟷ
HDC	< 2e-16	< 2e-16
Photobacterium
	CDC	LDC
LDC	< 2e-16	ꟷ
HDC	< 2e-16	3.9e-14
Aliivibrio
	CDC	LDC
LDC	1.1e-07	ꟷ
HDC	< 2e-16	< 2e-16
Weissella
	HDC	LDC
LDC	1	ꟷ
CDC	< 2e-16	< 2e-16
Sneathiella
	HDC	LDC
LDC	< 2e-16	ꟷ
CDC	< 2e-16	1.2e-06
Polaribacter
	HDC	LDC
LDC	< 2e-16	ꟷ
CDC	< 2e-16	5.4e-06
Lewinella
	HDC	LDC
LDC	< 2e-16	ꟷ
CDC	< 2e-16	< 2e-16
Dokdonia
	HDC	LDC
LDC	1.7e-08	ꟷ
CDC	4.5e-14	0.03
Kordia
	HDC	LDC
LDC	0.00016	ꟷ
CDC	< 2e-16	3.6e-15
Marinobacter
	HDC	LDC
LDC	3.7e-11	ꟷ
CDC	< 2e-16	1.8e-08
Aquabacterium
	HDC	CDC
CDC	0.81	ꟷ
LDC	0.81	0.81
Bradyrhizobium
	HDC	CDC
CDC	0.87	ꟷ
LDC	0.87	0.87
Methylobacterium
	HDC	LDC
LDC	0.43	ꟷ
CDC	0.43	0.43
Phyllobacterium
	HDC	LDC
LDC	0.76	ꟷ
CDC	0.48	0.48
Ralstonia
	HDC	CDC
CDC	0.65	ꟷ
LDC	0.65	0.65
Novosphingobium
	HDC	LDC
LDC	0.71	ꟷ
CDC	0.71	0.71

## Sheet: Mucus_phylum
Macroalga-derived alginate oligosaccharide alters intestinal bacteria of Atlantic salmon
Shruti Gupta1, Jep Lokesh1, Yousri Abdelhafiz1, Prabhugouda Siriyappagouder1, Ronan Pierre2, Mette Sørensen1, Jorge M.O. Fernandes1, Viswanath Kiron1*
1Faculty of Biosciences and Aquaculture, Nord University, Bodø, Norway
2CEVA (Centre d’Etude et de Valorisation des Algues), Pleubian, France
Running title: Alginate oligosaccharide-induced shift in the intestinal microbiota of salmon
*Correspondence to Viswanath Kiron, Nord University, 8049 Bodø, Norway.
Tel. +47 755 17399; Email: kiron.viswanath@nord.no
Keywords: Salmo salar, Laminaria, gut bacteria, feed additive, microbiota, amplicon sequencing
Supplementary table 1. Contingency table for the OTU counts in the mucus (Phylum-level).
	Proteobacteria	Bacteroidetes	Tenericutes	Firmicutes	Spirochaetes
CDM	4037	1107	1755	147	3426
LDM	3408	38	719	31	6346
HDM	4349	6	528	13	5683
P-values:
Proteobacteria
	LDM	CDM
CDM	4.7e-13	ꟷ
HDM	< 2e-16	0.00066
Bacteroidetes
	HDM	LDM
LDM	1.4e-06	ꟷ
CDM	< 2e-16	< 2e-16
Tenericutes
	HDM	LDM
LDM	6.3e-08	ꟷ
CDM	< 2e-16	< 2e-16
Firmicutes
	HDM	LDM
LDM	0.0067	ꟷ
CDM	< 2e-16	< 2e-16
Spirochaetes
	CDM	HDM
HDM	< 2e-16	ꟷ
LDM	< 2e-16	1.5e-09

## Sheet: Mucus_genus
Macroalga-derived alginate oligosaccharide alters intestinal bacteria of Atlantic salmon
Shruti Gupta1, Jep Lokesh1, Yousri Abdelhafiz1, Prabhugouda Siriyappagouder1, Ronan Pierre2, Mette Sørensen1, Jorge M.O. Fernandes1, Viswanath Kiron1*
1Faculty of Biosciences and Aquaculture, Nord University, Bodø, Norway
2CEVA (Centre d’Etude et de Valorisation des Algues), Pleubian, France
Running title: Alginate oligosaccharide-induced shift in the intestinal microbiota of salmon
*Correspondence to Viswanath Kiron, Nord University, 8049 Bodø, Norway.
Tel. +47 755 17399; Email: kiron.viswanath@nord.no
Keywords: Salmo salar, Laminaria, gut bacteria, feed additive, microbiota, amplicon sequencing
Supplementary table 1. Contingency table for the OTU counts in the mucus (Genus-level).
	Brevinema	Photobacterium	Aliivibrio	Weissella	Sneathiella	Polaribacter	Lewinella	Dokdonia	Kordia	Marinobacter	Aquabacterium	Bradyrhizobium	Methylobacterium	Phyllobacterium	Ralstonia	Novosphingobium
CDM	3424	1594	75	2	198	161	195	69	34	79	42	111	224	32	80	16
LDM	6344	1373	328	1	3	1	1	1	1	1	132	297	646	94	195	59
HDM	5682	3687	225	1	1	1	1	1	1	1	33	72	156	24	48	10
P-values:
Brevinema
	CDM	HDM
HDM	< 2e-16	ꟷ
LDM	< 2e-16	1.6e-09
Photobacterium
	LDM	CDM
CDM	5e- 05	ꟷ
HDM	< 2e-16	3.9e-14
Aliivibrio
	CDM	HDM
HDM	< 2e-16	ꟷ
LDM	< 2e-16	1.2e-05
Weissella
	HDM	LDM
LDM	1	ꟷ
CDM	< 2e-16	< 2e-16
Sneathiella
	HDM	LDM
LDM	1.00	ꟷ
CDM	0.85	0.85
Polaribacter
	HDM	LDM
LDM	< 2e-16	ꟷ
CDM	< 2e-16	5.4e-06
Lewinella
	HDM	LDM
LDM	1	ꟷ
CDM	< 2e-16	< 2e-16
Dokdonia
	HDM	LDM
LDM	1	ꟷ
CDM	6.6e-16	6.6e-16
Kordia
	HDM	LDM
LDM	1	ꟷ
CDM	3.6e-08	3.6e-08
Marinobacter
	HDM	LDM
LDM	1	ꟷ
CDM	< 2e-16	1.8e-08
Aquabacterium
	HDM	CDM
CDM	0.3	ꟷ
LDM	3.9e-14	1.3e-11
Bradyrhizobium
	HDM	CDM
CDM	0.0039	ꟷ
LDM	< 2e-16	< 2e-16
Methylobacterium
	HDM	CDM
CDM	0.00049	ꟷ
LDM	< 2e-16	< 2e-16
Phyllobacterium
	HDM	CDM
CDM	0.29	ꟷ
LDM	3.5e-10	5.0e-08
Ralstonia
	HDC	CDC
CDC	0.0047	ꟷ
LDC	< 2e-16	0.65
Novosphingobium
	HDM	CDM
CDM	0.24	ꟷ
LDM	1.1e-08	1.1e-08
